# Supplementary material for: Connectomics of the zebrafish's lateral-line neuromast reveals wiring and miswiring in a simple microcircuit
Source: eLife. 2018 Jun 12;7:e33988. doi: 10.7554/eLife.33988 (PMC5997450; doi:10.7554/eLife.33988)
Supplement: Figure 3—source data 1. — The data set includes eight wild-type neuromasts (WT1-WT8). [file elife-33988-fig3-data1.xlsx]

## Sheet: WT1
	Polarity	Age	Position
Hair cell A	90	> 15 hr	A
Hair cell B	90	> 15 hr	A
Hair cell C	90	> 15 hr	A
Hair cell D	90	> 15 hr	A
Hair cell E	90	5 - 15 hr	A
Hair cell F	NS	0 - 5 hr	N
Hair cell G	NS	0 - 5 hr	N
Hair cell H	270	> 15 hr	P
Hair cell I	270	> 15 hr	P
Hair cell J	270	> 15 hr	P
Hair cell K	270	> 15 hr	P
Hair cell L	270	5 - 15 hr	P
Number of ribbon synapses
	Hair cell A	Hair cell B	Hair cell C	Hair cell D	Hair cell E	Hair cell F	Hair cell G	Hair cell H	Hair cell I	Hair cell J	Hair cell K	Hair cell L
Neuron A1	0	1	2	3	3	0	0	0	0	0	0	0
Neuron A2	3	3	3	0	0	0	0	0	0	0	0	0
Neuron A3	0	0	0	1	0	0	0	0	0	0	0	0
Neuron A4	0	0	0	0	0	0	0	0	0	0	0	0
Neuron E1	0	0	0	0	0	0	0	0	0	0	0	0
Neuron A5	0	0	0	0	0	0	0	0	0	0	0	0
Neuron A6	0	0	0	0	0	0	0	0	0	1	1	3
Neuron A7	0	0	0	0	0	0	0	0	0	1	1	0.5
Neuron A8	0	0	0	0	0	0	0	4	4	2	2	1.5
Neuron A9	0	0	0	0	0	0	0	0	0	0	0	0
Neuron A10	0	0	0	0	0	0	0	0	0	0	0	0
Neuron A11	0	0	0	0	0	0	0	0	0	0	0	0
Membrane contacts (um^2)
	Hair cell A	Hair cell B	Hair cell C	Hair cell D	Hair cell E	Hair cell F	Hair cell G	Hair cell H	Hair cell I	Hair cell J	Hair cell K	Hair cell L
Neuron A1	0	1.43	2.49	5.05	2.97	0	1.01	0.28	0	0	0	0
Neuron A2	6.25	6.46	5.82	0	3.81	0.15	0.13	0.4	0.72	0.09	0.36	0.14
Neuron A3	0	0	0	0.75	0	0	0	0	0	0	0	0
Neuron A4	0.71	1.34	0	0	0	0	0	1.89	3.02	0.7	0.42	1.5
Neuron E1	2.04	2.39	4.11	0.22	2.63	0	0	5.28	1.71	0.31	2.55	0.12
Neuron A5	0	0	0	0	0	0	0	0	0	0	0	0
Neuron A6	0	0	0	0	0.62	0	0.68	0.02	0	2.25	1.03	2.33
Neuron A7	0	0.01	0	0	0	0	0	0.03	0	1.34	1.52	0.97
Neuron A8	0.19	0.04	0	0	0	0	0	7.52	8.36	3.86	2.38	0.99
Neuron A9	0	0	0	0	0	0	0	0	0	0	0	0
Neuron A10	0	0	0	0	0	0	0	0	0	0	0	0
Neuron A11	0	0	0	0	0	0	0	0	0	0	0	0
Perisynaptic associations
	Hair cell A	Hair cell B	Hair cell C	Hair cell D	Hair cell E	Hair cell F	Hair cell G	Hair cell H	Hair cell I	Hair cell J	Hair cell K	Hair cell L
Neuron A1	1	1	1	1	1	1	1	1	1	1	1	0
Neuron A2	1	1	1	1	1	1	1	1	1	1	1	1
Neuron A3	0	1	0	1	0	0	0	0	0	0	0	0
Neuron A4	1	1	0	0	0	0	0	1	1	1	1	1
Neuron E1	1	1	1	1	1	0	0	1	1	1	1	1
Neuron A5	1	1	0	0	0	0	0	0	0	0	0	0
Neuron A6	1	1	0	1	1	0	1	1	1	1	1	1
Neuron A7	0	1	0	1	0	0	0	1	0	1	1	1
Neuron A8	1	1	0	0	0	0	0	1	1	1	1	1
Neuron A9	0	0	0	0	0	0	0	0	0	0	0	0
Neuron A10	0	0	0	0	0	0	0	0	0	0	0	0
Neuron A11	0	0	0	0	0	0	0	0	0	0	0	0

## Sheet: WT2
	Polarity	Age	Position
Hair cell A	90	> 15 hr	A
Hair cell B	90	> 15 hr	A
Hair cell C	90	> 15 hr	A
Hair cell D	90	> 15 hr	A
Hair cell E	NS	0 - 5 hr	N
Hair cell F	NS	0 - 5 hr	N
Hair cell G	270	> 15 hr	P
Hair cell H	270	> 15 hr	P
Hair cell I	270	> 15 hr	P
Number of ribbon synapses
	Hair cell A	Hair cell B	Hair cell C	Hair cell D	Hair cell E	Hair cell F	Hair cell G	Hair cell H	Hair cell I
Neuron A1	3	2	0	3.5	0	0	0	0	0
Neuron A2	2	1.5	3	0	0	0	0	0	0
Neuron A3	0	0.5	0	0.5	0	0	0	0	0
Neuron E1	0	0	0	0	0	0	0	0	0
Neuron A4	0	0	0	0	0	0	0	0	0
Neuron A5	0	0	0	0	0	0	0	0	0
Neuron A6	0	0	0	0	0	0	0	1	6
Neuron A7	0	0	0	0	0	0	4	6	2
Neuron A8	0	0	0	0	0	0	0	0	0
Neuron A9	0	0	0	0	0	0	0	0	0
Membrane contacts (um^2)
	Hair cell A	Hair cell B	Hair cell C	Hair cell D	Hair cell E	Hair cell F	Hair cell G	Hair cell H	Hair cell I
Neuron A1	2.92	2.43	0.24	13.39	0.83	0	0	0	0
Neuron A2	9.11	7.58	10.85	0.37	1.28	0	0.45	0	0
Neuron A3	0.01	1.75	0	3.11	2.73	2.27	0	0.02	0
Neuron E1	0.34	0	0.83	0	0.35	0	0.48	0.14	2.06
Neuron A4	0	0	0.76	0.12	0	0	0	0	0
Neuron A5	0	0	0	2.16	1.84	0	0.56	0	0
Neuron A6	0	0	0	0.05	0.84	0.64	1.66	3.74	13.02
Neuron A7	0.11	0.27	0	0	2.98	0	14.07	15.57	13.12
Neuron A8	0	0	0	0	0	0	0	0	0
Neuron A9	0	0	0	0	0	0	0	0	0
Perisynaptic associations
	Hair cell A	Hair cell B	Hair cell C	Hair cell D	Hair cell E	Hair cell F	Hair cell G	Hair cell H	Hair cell I
Neuron A1	1	1	1	1	1	0	1	1	1
Neuron A2	1	1	1	1	1	0	1	1	0
Neuron A3	1	1	0	1	1	1	1	1	0
Neuron E1	1	0	1	0	1	1	1	1	1
Neuron A4	0	0	1	1	0	0	0	0	0
Neuron A5	1	1	1	1	1	0	1	1	0
Neuron A6	0	0	0	1	1	1	1	1	1
Neuron A7	1	1	1	1	1	1	1	1	1
Neuron A8	0	0	0	0	0	0	0	0	0
Neuron A9	0	0	0	0	0	0	0	0	0

## Sheet: WT3
	Polarity	Age	Position
Hair cell A	90	> 15 hr	A
Hair cell B	90	> 15 hr	A
Hair cell C	90	5 - 15 hr	A
Hair cell D	270	> 15 hr	P
Hair cell E	270	> 15 hr	P
Hair cell F	270	> 15 hr	P
Hair cell G	270	5 - 15 hr	P
Number of ribbon synapses
	Hair cell A	Hair cell B	Hair cell C	Hair cell D	Hair cell E	Hair cell F	Hair cell G
Neuron A1	1	6	1	0	0	0	0
Neuron A2	3	0	0	0	0	0	0
Neuron A3	0	0	0	0	0	0	0
Neuron E1	0	0	0	0	0	0	0
Neuron A4	0	0	0	0	0	1	0
Neuron A5	0	0	0	5	5	4	0
Neuron A6	0	0	0	0	0	0	0
Membrane contacts (um^2)
	Hair cell A	Hair cell B	Hair cell C	Hair cell D	Hair cell E	Hair cell F	Hair cell G
Neuron A1	2.16	2.41	2.82	0	0.02	0	0.58
Neuron A2	4.41	0.06	0.81	0	0.08	0	0.51
Neuron A3	0	0	0	0	0.08	0	0
Neuron E1	0.31	1.37	0.77	3.71	1.1	0.4	0.83
Neuron A4	0.01	0	0	0	0	0.38	0
Neuron A5	0	0.11	0.5	1.73	3.75	1.99	1.14
Neuron A6	0	0	0	0	0	0	0
Perisynaptic associations
	Hair cell A	Hair cell B	Hair cell C	Hair cell D	Hair cell E	Hair cell F	Hair cell G
Neuron A1	1	1	1	1	1	1	1
Neuron A2	1	1	1	1	1	1	1
Neuron A3	1	0	0	1	1	0	0
Neuron E1	1	1	1	1	1	1	1
Neuron A4	1	1	1	1	0	1	0
Neuron A5	1	1	1	1	1	1	1
Neuron A6	0	0	0	0	0	0	0

## Sheet: WT4
	Polarity	Age	Position
Hair cell A	90	> 15 hr	A
Hair cell B	90	> 15 hr	A
Hair cell C	90	> 15 hr	A
Hair cell D	90	5 - 15 hr	A
Hair cell E	270	> 15 hr	P
Hair cell F	270	> 15 hr	P
Hair cell G	270	> 15 hr	P
Hair cell H	270	> 15 hr	P
Hair cell I	270	5 - 15 hr	P
Number of ribbon synapses
	Hair cell A	Hair cell B	Hair cell C	Hair cell D	Hair cell E	Hair cell F	Hair cell G	Hair cell H	Hair cell I
Neuron A1	1	4.5	6	1	0	0	0	0	0
Neuron A2	3	1.5	0	0	0	0	0	0	0
Neuron A3	0	0	0	0	0	0	0	0	0
Neuron E1	0	0	0	0	0	0	0	0	0
Neuron A4	0	0	0	0	1	0.5	0	0	0
Neuron A5	0	0	0	0	0	0	1	1	2
Neuron A6	0	0	0	0	4	2.5	5	3	0
Membrane contacts (um^2)
	Hair cell A	Hair cell B	Hair cell C	Hair cell D	Hair cell E	Hair cell F	Hair cell G	Hair cell H	Hair cell I
Neuron A1	4.03	3.26	8.22	5.72	4.15	0.03	0.1	2.98	0.2
Neuron A2	1.19	1.35	0.31	0.17	0	0	0	0	0.96
Neuron A3	0	0	1.97	3.16	0	0	0	0	0.05
Neuron E1	0.43	0.48	0.46	0.22	1.65	0.99	0.27	0.75	0.27
Neuron A4	0.54	0	0	0	2.82	0.49	4.1	6.25	0
Neuron A5	0	0	2.79	0.26	1.6	0	1.47	7.03	1.64
Neuron A6	0	0.17	0	0	8.34	5.59	6.49	8.99	1.24
Perisynaptic associations
	Hair cell A	Hair cell B	Hair cell C	Hair cell D	Hair cell E	Hair cell F	Hair cell G	Hair cell H	Hair cell I
Neuron A1	1	1	1	1	1	1	1	1	1
Neuron A2	1	1	1	1	1	1	1	0	1
Neuron A3	1	1	1	1	1	1	0	0	1
Neuron E1	1	1	1	1	1	1	1	1	1
Neuron A4	1	1	0	1	1	1	1	1	1
Neuron A5	1	1	1	1	1	1	1	1	1
Neuron A6	1	1	0	0	1	1	1	1	1

## Sheet: WT5
	Polarity	Age	Position
Hair cell A	90	> 15 hr	A
Hair cell B	90	> 15 hr	A
Hair cell C	90	> 15 hr	A
Hair cell D	90	5 - 15 hr	A
Hair cell E	270	> 15 hr	P
Hair cell F	270	> 15 hr	P
Hair cell G	270	> 15 hr	P
Hair cell H	270	5 - 15 hr	P
Number of ribbon synapses
	Hair cell A	Hair cell B	Hair cell C	Hair cell D	Hair cell E	Hair cell F	Hair cell G	Hair cell H
Neuron A1	4	6	3	2	0	0	1	0
Neuron A2	0	0	0	0	0	0	0	0
Neuron A3	0	0	0	0	0	0	0	0
Neuron E1	0	0	0	0	0	0	0	0
Neuron A4	0	0	0	0	0	0	0	0
Neuron A5	0	0	0	0	0	0	0	0
Neuron A6	0	0	0	1	4	5	4	3
Neuron A7	0	0	0	0	0	0	0	0
Neuron A8	0	0	0	0	0	0	0	0
Membrane contacts (um^2)
	Hair cell A	Hair cell B	Hair cell C	Hair cell D	Hair cell E	Hair cell F	Hair cell G	Hair cell H
Neuron A1	8.31	8.12	7.92	2.83	3.24	0.03	1.51	2.9
Neuron A2	0	0	0	0	0.11	0.02	0.4	0.56
Neuron A3	1.98	0	0.09	0	0	0.1	0	0
Neuron E1	0.42	2.5	3.94	0.39	0.55	0	0	0
Neuron A4	3.53	0	0	0	0	1.5	0	0
Neuron A5	0	0	0	0	0	0	0	0
Neuron A6	0	0.29	5.98	2.11	5.55	9.99	6.31	4.29
Neuron A7	0	0	0	0	0	0	0	0
Neuron A8	0	0	0	0	0	0	0	0
Perisynaptic associations
	Hair cell A	Hair cell B	Hair cell C	Hair cell D	Hair cell E	Hair cell F	Hair cell G	Hair cell H
Neuron A1	1	1	1	1	1	1	1	1
Neuron A2	0	0	0	0	1	1	1	1
Neuron A3	1	0	1	0	0	1	0	1
Neuron E1	1	1	1	1	1	1	0	1
Neuron A4	1	0	0	0	1	1	0	1
Neuron A5	0	0	0	0	0	1	0	0
Neuron A6	1	1	1	1	1	1	1	1
Neuron A7	0	0	0	0	0	0	0	0
Neuron A8	0	0	0	0	0	0	0	0

## Sheet: WT6
	Polarity	Age	Position
Hair cell A	90	> 15 hr	A
Hair cell B	90	> 15 hr	A
Hair cell C	90	> 15 hr	A
Hair cell D	90	> 15 hr	A
Hair cell E	90	> 15 hr	A
Hair cell F	90	5 - 15 hr	A
Hair cell G	NS	0 - 5 hr	N
Hair cell H	NS	0 - 5 hr	N
Hair cell I	270	> 15 hr	P
Hair cell J	270	> 15 hr	P
Hair cell K	270	> 15 hr	P
Hair cell L	270	> 15 hr	P
Hair cell M	270	> 15 hr	P
Hair cell N	270	5 - 15 hr	P
Number of ribbon synapses
	Hair cell A	Hair cell B	Hair cell C	Hair cell D	Hair cell E	Hair cell F	Hair cell G	Hair cell H	Hair cell I	Hair cell J	Hair cell K	Hair cell L	Hair cell M	Hair cell N
Neuron A1	6	2	1	4	2	0	0	0	0	0	0	0	0	0
Neuron A2	0	3	2	0	3	0	0	0	0	0	0	0	0	0
Neuron A3	0	0	0	0	0	0	0	0	0	0	0	0	0	0
Neuron E1	0	0	0	0	0	0	0	0	0	0	0	0	0	0
Neuron A4	0	0	0	0	0	0	0	0	0	0	0	0	0	0
Neuron A5	0	0	0	0	0	0	0	0	0	4	1	0	3	0
Neuron A6	0	0	0	0	0	0	0	0	4	0	3	4	3	0
Membrane contacts (um^2)
	Hair cell A	Hair cell B	Hair cell C	Hair cell D	Hair cell E	Hair cell F	Hair cell G	Hair cell H	Hair cell I	Hair cell J	Hair cell K	Hair cell L	Hair cell M	Hair cell N
Neuron A1	26.72	1.08	16.85	15.73	3.06	1.74	0	0	0	0	0	0	0.48	0
Neuron A2	0.01	0.55	7.72	0	5.31	0.93	0.44	1.38	0.07	0.14	0	0	0.75	0
Neuron A3	0	0	0	1.16	2.28	0	0	0	1.19	0.27	1.69	7.06	2.85	0.01
Neuron E1	4	1.22	1.56	0.57	0.99	0.28	0	0	2.68	4.2	2.23	2.95	2.34	0.11
Neuron A4	0	0	0	0.28	0	0	0	0	0.01	0	0	0.02	0	0
Neuron A5	0	0	0	0	0.05	0.24	0	0	7.48	0.78	3.99	0.65	3.6	0
Neuron A6	0.74	0.14	0.04	0	0	0.64	0	0	8.79	9.24	9.77	16.5	5.75	0.02
Perisynaptic associations
	Hair cell A	Hair cell B	Hair cell C	Hair cell D	Hair cell E	Hair cell F	Hair cell G	Hair cell H	Hair cell I	Hair cell J	Hair cell K	Hair cell L	Hair cell M	Hair cell N
Neuron A1	1	1	1	1	1	1	1	0	1	1	1	1	1	1
Neuron A2	1	1	1	1	1	1	1	1	1	1	1	0	1	1
Neuron A3	0	0	0	1	1	0	0	0	1	1	1	1	1	1
Neuron E1	1	1	1	1	1	1	1	0	1	1	1	1	1	1
Neuron A4	0	0	0	1	0	0	0	1	1	0	1	1	0	0
Neuron A5	0	1	0	0	1	1	0	0	1	1	1	1	1	1
Neuron A6	1	1	1	0	1	1	1	1	1	1	1	1	1	1

## Sheet: WT7
	Polarity	Age	Position
Hair cell A	90	> 15 hr	A
Hair cell B	90	> 15 hr	A
Hair cell C	90	> 15 hr	A
Hair cell D	90	> 15 hr	A
Hair cell E	90	5 - 15 hr	A
Hair cell F	270	> 15 hr	P
Hair cell G	270	> 15 hr	P
Hair cell H	270	> 15 hr	P
Hair cell I	270	> 15 hr	P
Hair cell J	270	5 - 15 hr	P
Number of ribbon synapses
	Hair cell A	Hair cell B	Hair cell C	Hair cell D	Hair cell E	Hair cell F	Hair cell G	Hair cell H	Hair cell I	Hair cell J
Neuron A1	1	1	2	2	5	0	0	0	0	0
Neuron A2	3	6	2	0.5	0	0	0	0	0	0
Neuron A3	0	0	0	0.5	0	0	0	0	0	0
Neuron A4	0	0	0	0	0	0	0	0	0	0
Neuron E1	0	0	0	0	0	0	0	0	0	0
Neuron A5	0	0	0	0	0	0	0	0	0	0
Neuron A6	0	0	0	0	0	0	0	1	0	0
Neuron A7	0	0	0	1	0	5	3	5	3	0.5
Neuron A8	0	0	0	0	0	0	1	1	1	0.5
Membrane contacts (um^2)
	Hair cell A	Hair cell B	Hair cell C	Hair cell D	Hair cell E	Hair cell F	Hair cell G	Hair cell H	Hair cell I	Hair cell J
Neuron A1	8.1	1.3	8.79	14.39	4.84	0	0.01	0	0.1	0.74
Neuron A2	14.53	17.32	16.1	4.76	3.72	0.4	0	1.2	0	0.38
Neuron A3	0	0	0	1.11	0	0	0	0	0	0
Neuron A4	0	0	0.05	0	0.12	0	0	0	0	0
Neuron E1	1.7	2.11	0.99	0.52	1.63	10.88	4.21	4.53	3.29	1.28
Neuron A5	0	0	0	0	0	0	0	0	0	0
Neuron A6	0	0	0	0	0	0.21	0.68	0.42	0	0
Neuron A7	0.02	0.11	0.05	4.71	0.54	24.26	11.75	13.68	14.05	2.78
Neuron A8	0	0	0	0	2.05	0.02	2.43	2.75	3.27	0.8
Perisynaptic associations
	Hair cell A	Hair cell B	Hair cell C	Hair cell D	Hair cell E	Hair cell F	Hair cell G	Hair cell H	Hair cell I	Hair cell J
Neuron A1	1	1	1	1	1	1	1	1	1	1
Neuron A2	1	1	1	1	1	1	1	1	0	1
Neuron A3	0	1	0	1	0	0	0	0	0	0
Neuron A4	1	1	1	0	1	0	0	0	0	0
Neuron E1	1	1	1	1	1	1	1	1	1	1
Neuron A5	0	1	0	0	0	1	1	0	0	0
Neuron A6	1	1	1	0	0	1	1	1	1	0
Neuron A7	1	1	1	1	1	1	1	1	1	1
Neuron A8	0	1	1	1	1	1	1	1	1	1

## Sheet: WT8
	Polarity	Age	Position
Hair cell A	90	> 15 hr	A
Hair cell B	90	> 15 hr	A
Hair cell C	90	> 15 hr	A
Hair cell D	90	> 15 hr	A
Hair cell E	90	> 15 hr	A
Hair cell F	90	5 - 15 hr	A
Hair cell G	90	5 - 15 hr	A
Hair cell H	270	> 15 hr	P
Hair cell I	270	> 15 hr	P
Hair cell J	270	> 15 hr	P
Hair cell K	270	> 15 hr	P
Hair cell L	270	> 15 hr	P
Hair cell M	270	5 - 15 hr	P
Hair cell N	270	5 - 15 hr	P
Number of ribbon synapses
	Hair cell A	Hair cell B	Hair cell C	Hair cell D	Hair cell E	Hair cell F	Hair cell G	Hair cell H	Hair cell I	Hair cell J	Hair cell K	Hair cell L	Hair cell M	Hair cell N
Neuron A1	3	2	4	0.5	3	0	0	0	0	0	0	0	0	0
Neuron A2	2	0	0	2	2	0	0	0	0	0	0	0	0	0
Neuron A3	0	4	0	1.5	0	0	0	0	0	0	0	0	0	0
Neuron A4	0	0	0	0.5	0	0	0	0	0	0	0	0	0	0
Neuron A5	0	0	0	0	0	0	0	0	1	0	0	0	0	0
Neuron A6	0	0	0	0	0	0	0	0	1	0	0	0	0	0
Neuron A7	0	0	0	0	0	0	0	0	1	0	3.5	1	0	0
Neuron A8	0	0	0	0.5	0	0	0	5	3	5	1.5	1	0	0
Neuron A9	0	0	0	0	0	0	0	0	0	0	0	0	0	0
Neuron A10	0	0	0	0	0	0	0	0	0	0	0	0	0	0
Neuron A11	0	0	0	0	0	0	0	0	0	0	0	0	0	0
Neuron A12	0	0	0	0	0	0	0	0	0	0	0	0	0	0
Membrane contacts (um^2)
Not calculated for this dataset
Perisynaptic associations
Not calculated for this dataset
