# Supplementary material for: Connectomics of the zebrafish's lateral-line neuromast reveals wiring and miswiring in a simple microcircuit
Source: eLife. 2018 Jun 12;7:e33988. doi: 10.7554/eLife.33988 (PMC5997450; doi:10.7554/eLife.33988)
Supplement: Figure 5—source data 1. — The data set includes four trilobite neuromasts (T1–T4). [file elife-33988-fig5-data1.xlsx]

## Sheet: T1
	Polarity	Age	Position
Hair cell A	270	> 15 hr	A
Hair cell B	210	> 15 hr	A
Hair cell C	30	> 15 hr	A
Hair cell D	210	5 - 15 hr	A
Hair cell E	30	> 15 hr	P
Hair cell F	30	> 15 hr	P
Hair cell G	90	> 15 hr	P
Hair cell H	210	5 - 15 hr	P
Number of ribbon synapses
	Hair cell A	Hair cell B	Hair cell C	Hair cell D	Hair cell E	Hair cell F	Hair cell G	Hair cell H
Neuron A1	0	0	1.5	0	3	2.5	0	1
Neuron A2	0	0	2.5	0	0	1.5	0	1
Neuron A3	0	0	0	0	0	0	0	0
Neuron A4	0	0	0	0	0	0	0	0
Neuron E1	0	0	0	0	0	0	0	0
Neuron A5	0	0	0	0	0	0	0	0
Neuron A6	0	0	0	0	0	0	0	0
Neuron A7	0	2	0	1	0	0	1.5	0
Neuron A8	3	2	0	0	0	0	3.5	0
Neuron A9	0	0	0	0	0	0	0	0
Neuron A10	0	0	0	0	0	0	0	0
Membrane contacts (um^2)
	Hair cell A	Hair cell B	Hair cell C	Hair cell D	Hair cell E	Hair cell F	Hair cell G	Hair cell H
Neuron A1	0.11	1.53	3.21	0.63	9.78	5.31	0.17	0.2
Neuron A2	0	0	3.69	0	0	0.28	0.33	0.36
Neuron A3	0	0.02	1.07	0	0	0.33	0.12	0.43
Neuron A4	0	0	0	0	0	0	0	0
Neuron E1	0.27	0.13	0.32	0.16	0.12	0.11	0.57	0
Neuron A5	1.72	0.74	0	0	0	0.45	0.02	0
Neuron A6	0.4	0	0	0.32	2.57	0	0.23	0
Neuron A7	0	2.03	0.24	0.63	0.01	0.01	0.97	0
Neuron A8	7.81	3.93	0	0.02	0.01	0	2.15	0
Neuron A9	0	0	0	0	0	0	0	0
Neuron A10	0	0	0	0	0	0	0	0
Perisynaptic associations
	Hair cell A	Hair cell B	Hair cell C	Hair cell D	Hair cell E	Hair cell F	Hair cell G	Hair cell H
Neuron A1	1	1	1	1	1	1	1	1
Neuron A2	0	1	1	1	1	1	1	1
Neuron A3	0	1	1	0	0	1	1	1
Neuron A4	0	1	0	0	0	1	0	0
Neuron E1	1	1	1	1	1	1	1	1
Neuron A5	1	1	0	0	1	1	1	1
Neuron A6	1	1	1	1	1	1	1	1
Neuron A7	0	1	1	1	1	1	1	0
Neuron A8	1	1	1	1	1	1	1	1
Neuron A9	0	0	0	0	0	0	0	0
Neuron A10	0	0	0	0	0	0	0	0

## Sheet: T2
	Polarity	Age	Position
Hair cell A	270	5 - 15 hr	P
Hair cell B	210	> 15 hr	A
Hair cell C	180	> 15 hr	P
Hair cell D	NS	0 - 5 hr	N
Hair cell E	NS	0 - 5 hr	N
Hair cell F	180	> 15 hr	A
Hair cell G	270	5 - 15 hr	A
Hair cell H	210	> 15 hr	P
Number of ribbon synapses
	Hair cell A	Hair cell B	Hair cell C	Hair cell D	Hair cell E	Hair cell F	Hair cell G	Hair cell H
Neuron A1	0	0	0	0	0	0	0	3
Neuron A2	0	4	3	0	0	4	0	1
Neuron A3	3	0	0	0	0	0	4	0
Neuron A4	0	0	0	0	0	0	0	0
Membrane contacts (um^2)
Not calculated for this dataset
Perisynaptic associations
Not calculated for this dataset

## Sheet: T3
	Polarity	Age	Position
Hair cell A	180	> 15 hr	A
Hair cell B	270	> 15 hr	A
Hair cell C	330	> 15 hr	A
Hair cell D	NS	0 - 5 hr	N
Hair cell E	NS	0 - 5 hr	N
Hair cell F	210	> 15 hr	P
Hair cell G	150	> 15 hr	P
Hair cell H	330	> 15 hr	P
Number of ribbon synapses
	Hair cell A	Hair cell B	Hair cell C	Hair cell D	Hair cell E	Hair cell F	Hair cell G	Hair cell H
Neuron A1	1	0	0	0	0	0	1	0
Neuron A2	0.5	0	0	0	0	0	0.5	0
Neuron A3	1.5	0	0	0	0	0	0	0
Neuron A4	0	0	0	0	0	0	0	0
Neuron A5	0	0	0	0	0	0	0	0
Neuron A6	0	0	0	0	0	0	0	0
Neuron E2	0	0	0	0	0	0	0	0
Neuron E1	0	0	0	0	0	0	0	0
Neuron A7	1	0	2	0	0	0	2.5	0
Neuron A8	2	0	1	0	0	0	2	0
Neuron A9	0	0	0	0	0	0	0	0.5
Neuron A10	0	4	0	0	0	4	0	4.5
Neuron A11	0	0	0	0	0	0	0	0
Neuron A12	0	0	0	0	0	0	0	0
Membrane contacts (um^2)
	Hair cell A	Hair cell B	Hair cell C	Hair cell D	Hair cell E	Hair cell F	Hair cell G	Hair cell H
Neuron A1	0.29	0	0.15	0	0.03	0.07	0.39	0.26
Neuron A2	0.34	0	0.55	0	0	0	2.12	0
Neuron A3	0.75	0	0.21	0	0	0	0	0.15
Neuron A4	0.08	0	0	0	0	0.64	0	0.01
Neuron A5	0	0	0	0	0	0.28	0	0.04
Neuron A6	0	0	0	0	0	0	0	0
Neuron E2	1.41	2.27	0.01	0.13	0	4.28	0.11	2.06
Neuron E1	0.4	0.51	0.2	0.02	0.26	0.51	0.73	0.31
Neuron A7	6.24	0.7	1.78	0	0	0.22	2.44	0.14
Neuron A8	3.88	0.08	4.71	0.01	0	0	7.11	0.07
Neuron A9	0	0	0	0	0	0	0	0.37
Neuron A10	1.19	6.07	0.16	0.03	0	9.13	0.02	6.93
Neuron A11	0	0	0	0	0	0	0	0
Neuron A12	0	0	0	0	0	0	0	0
Perisynaptic associations
	Hair cell A	Hair cell B	Hair cell C	Hair cell D	Hair cell E	Hair cell F	Hair cell G	Hair cell H
Neuron A1	1	1	1	0	1	1	1	1
Neuron A2	1	0	1	0	0	1	1	1
Neuron A3	1	0	1	0	0	0	0	1
Neuron A4	1	0	1	0	0	1	0	1
Neuron A5	0	0	0	0	0	1	0	1
Neuron A6	1	1	1	0	0	1	0	1
Neuron E2	1	1	1	1	0	1	1	1
Neuron E1	1	1	1	1	1	1	1	1
Neuron A7	1	1	1	1	1	1	1	1
Neuron A8	1	1	1	1	1	1	1	1
Neuron A9	0	0	0	0	0	1	0	1
Neuron A10	1	1	1	1	0	1	1	1
Neuron A11	0	0	0	0	0	0	0	0
Neuron A12	0	0	0	0	0	0	0	0

## Sheet: T4
	Polarity	Age	Position
Hair cell A	240	> 15 hr	A
Hair cell B	60	> 15 hr	P
Hair cell C	270	> 15 hr	P
Hair cell D	330	> 15 hr	P
Hair cell E	270	> 15 hr	A
Hair cell F	150	> 15 hr	A
Number of ribbon synapses
	Hair cell A	Hair cell B	Hair cell C	Hair cell D	Hair cell E	Hair cell F
Neuron A1	0	0	0	0	0	2.5
Neuron A2	0	0	0	0	0	0.5
Neuron A3	0	0	0	0	0	0
Neuron E2	0	0	0	0	0	0
Neuron E1	0	0	0	0	0	0
Neuron A4	0	0	0	0	0	0
Neuron A5	0	0	0	0	0	0
Neuron A6	0	1	2	0	0	0
Neuron A7	4	3	1	0	0	0
Neuron A8	0	0	0	3	5	1
Neuron A9	0	0	0	0	0	0
Neuron A10	0	0	0	0	0	0
Membrane contacts (um^2)
	Hair cell A	Hair cell B	Hair cell C	Hair cell D	Hair cell E	Hair cell F
Neuron A1	0	0	0.63	0	0.5	4.31
Neuron A2	0.58	0.03	0.06	0.32	0.01	0.78
Neuron A3	0.34	0	0	0.21	0	0.03
Neuron E2	0.4	0.65	0.27	1.15	0.65	3.88
Neuron E1	3.45	0.61	0.09	0	0.61	0
Neuron A4	0	0	0	0	0	0
Neuron A5	0.39	0	1	0.24	0	0.21
Neuron A6	0	0.45	2.52	0	0	0.33
Neuron A7	14.4	6.57	1.53	0.33	0.96	0.51
Neuron A8	0.19	0	0	4.78	4.31	2.32
Neuron A9	0	0	0	0	0	0
Neuron A10	0	0	0	0	0	0
Perisynaptic associations
	Hair cell A	Hair cell B	Hair cell C	Hair cell D	Hair cell E	Hair cell F
Neuron A1	0	1	1	1	1	1
Neuron A2	1	1	1	1	1	1
Neuron A3	1	1	1	1	1	1
Neuron E2	1	1	1	1	1	1
Neuron E1	1	1	1	1	1	0
Neuron A4	0	1	0	0	1	0
Neuron A5	1	1	1	1	1	1
Neuron A6	1	1	1	1	1	1
Neuron A7	1	1	1	1	1	1
Neuron A8	1	1	1	1	1	1
Neuron A9	0	0	0	0	0	0
Neuron A10	0	0	0	0	0	0
