# Supplementary material for: Connectomics of the zebrafish's lateral-line neuromast reveals wiring and miswiring in a simple microcircuit
Source: eLife. 2018 Jun 12;7:e33988. doi: 10.7554/eLife.33988 (PMC5997450; doi:10.7554/eLife.33988)
Supplement: Figure 6—source data 1. — The data set includes two Notch-overexpression neuromasts (N1 and N2). [file elife-33988-fig6-data1.xlsx]

## Sheet: N1
	Polarity	Age	Position
Hair cell A	270	> 15 hr	A
Hair cell B	270	> 15 hr	A
Hair cell C	270	> 15 hr	A
Hair cell D	270	> 15 hr	A
Hair cell E	270	5 - 15 hr	A
Hair cell F	NS	0 - 5 hr	N
Hair cell G	NS	0 - 5 hr	N
Hair cell H	270	> 15 hr	P
Hair cell I	270	> 15 hr	P
Hair cell J	270	> 15 hr	P
Hair cell K	270	> 15 hr	P
Hair cell L	270	5 - 15 hr	P
Number of ribbon synapses
	Hair cell A	Hair cell B	Hair cell C	Hair cell D	Hair cell E	Hair cell F	Hair cell G	Hair cell H	Hair cell I	Hair cell J	Hair cell K	Hair cell L
Neuron A1	4	3	3	1	0	0	0	4	3	2	0.5	0
Neuron A2	0	0	0	2	0	0	0	1	1	0	0	0
Neuron A3	0	2	0	0	0	0	0	0	0	2	3	0
Neuron A4	0	0	0	0	0	0	0	0	0	1	0.5	0
Neuron A5	0	0	0	0	0	0	0	0	0	0	0	0
Neuron E1	0	0	0	0	0	0	0	0	0	0	0	0
Neuron A6	0	0	0	0	0	0	0	0	0	0	0	0
Neuron A7	0	0	0	0	0	0	0	0	0	0	0	0
Neuron A8	0	0	0	0	0	0	0	0	0	0	0	0
Neuron A9	0	0	0	0	0	0	0	0	0	0	0	0
Neuron A10	0	0	0	0	0	0	0	0	0	0	0	0
Membrane contacts (um^2)
	Hair cell A	Hair cell B	Hair cell C	Hair cell D	Hair cell E	Hair cell F	Hair cell G	Hair cell H	Hair cell I	Hair cell J	Hair cell K	Hair cell L
Neuron A1	9.98234	5.11706	8.71392	4.62915	0.888785	1.85481	0.0210939	8.58904	13.5622	5.29429	3.32833	2.05812
Neuron A2	0	0.825214	0.197098	1.2384	0.706317	0	0	0.570106	2.14314	1.64053	0.905678	0.188883
Neuron A3	0.22617	2.06205	0.201644	0.216747	0.0508272	0	0	0.870799	0.327897	1.90136	1.691	0.296165
Neuron A4	0.00618133	0	0	0	0	0	0	0	0	0.24704	0.0959802	0
Neuron A5	0	0	0	0.0139655	0.0526409	0	0	0	0	0	0.676416	0
Neuron E1	0.453973	0	0.429989	1.11655	0.113195	0	0	0.532388	0.389524	0.655054	0	0.00526494
Neuron A6	0	0	0	0	0	0	0	0.984534	0	0	0	0
Neuron A7	0.00590539	0	0	0	0	0	0	0	0	0.0248687	0	0
Neuron A8	0	0	0	0	0	0	0	0	0	0	0.0527759	0
Neuron A9	0	0	0.0135224	0	0	0	0	0	0	0	0.0143047	0
Neuron A10	0	0	0	0	0	0	0	0	0	0	0	0
Perisynaptic associations
	Hair cell A	Hair cell B	Hair cell C	Hair cell D	Hair cell E	Hair cell F	Hair cell G	Hair cell H	Hair cell I	Hair cell J	Hair cell K	Hair cell L
Neuron A1	1	1	1	1	1	1	1	1	1	1	1	1
Neuron A2	1	1	1	1	1	0	0	1	1	1	1	1
Neuron A3	1	1	1	1	1	0	0	1	1	1	1	1
Neuron A4	1	0	0	0	0	0	0	0	0	1	1	0
Neuron A5	1	0	0	1	1	0	0	0	0	1	1	0
Neuron E1	1	0	1	1	1	0	0	1	1	1	0	1
Neuron A6	0	0	0	0	0	0	0	1	0	0	0	0
Neuron A7	1	0	0	0	0	0	0	0	0	1	1	0
Neuron A8	0	0	0	0	0	0	0	0	0	0	1	0
Neuron A9	0	0	1	0	0	0	0	0	0	0	1	0
Neuron A10	0	0	0	0	0	0	0	1	0	0	1	0

## Sheet: N2
	Polarity	Age	Position
Hair cell A	270	> 15 hr	A
Hair cell B	270	> 15 hr	A
Hair cell C	270	> 15 hr	A
Hair cell D	270	5 - 15 hr	A
Hair cell E	270	5 - 15 hr	A
Hair cell F	NS	0 - 5 hr	N
Hair cell G	NS	0 - 5 hr	N
Hair cell H	270	> 15 hr	P
Hair cell I	270	> 15 hr	P
Hair cell J	270	> 15 hr	P
Hair cell K	270	5 - 15 hr	P
Hair cell L	270	5 - 15 hr	P
Number of ribbon synapses
	Hair cell A	Hair cell B	Hair cell C	Hair cell D	Hair cell E	Hair cell F	Hair cell G	Hair cell H	Hair cell I	Hair cell J	Hair cell K	Hair cell L
Neuron A1	2	3	2	0	0	0	0	3	1	1	0	0
Neuron A2	1	1	1	0	0	0	0	0	2	3	0	0
Neuron A3	2	0	0	0	0	0	0	0	0	0	0	0
Neuron A4	0	0	0	0	0	0	0	0	0	0	0	0
Neuron A5	0	0	0	0	0	0	0	0	0	0	0	0
Neuron A6	0	0	0	0	0	0	0	0	0	0	0	0
Membrane contacts (um^2)
Not calculated for this dataset
Perisynaptic associations
Not calculated for this dataset
